# Supplementary material for: Use of Haploid Model of Candida albicans to Uncover Mechanism of Action of a Novel Antifungal Agent
Source: Front Cell Infect Microbiol. 2018 Jun 8;8:164. doi: 10.3389/fcimb.2018.00164 (PMC6002804; doi:10.3389/fcimb.2018.00164)
Supplement: Supplementary file 1 [file Table_1.XLSX]

## Sheet: Sheet1
Table S1. List of genes that significantly altered in GZY803 cultures when exposed to SM21
Gene ID	Description	Gene Symbol	Log2 fold changes in 1 h	Log2 fold changes in 4 h	Fold
CaO19.8269	Uncharacterized protein (Fragment)	PHO84	-0.1	2.16	Higher
CaO19.11902	Uncharacterized protein	PHO100	0.34	2.42	Higher
CaO19.10830	Uncharacterized protein	orf19.3320	1.22	1.08	Higher
CaO19.7280	Uncharacterized protein	orf19.7280	1.19	1.52	Higher
CaO19.7151	Uncharacterized protein	orf19.7151	0.99	1.2	Higher
CaO19.11192	Flavohemoprotein (EC 1.14.12.17) (Flavohemoglobin) (Hemoglobin-like protein) (Nitric oxide dioxygenase) (NO oxygenase) (NOD)	YHB1	0.76	1.5	Higher
CaO19.9418	Uncharacterized protein	orf19.1862	1.01	1.27	Higher
CaO19.5079	Potential ABC transporter	CDR4	1.03	1.1	Higher
CaO19.14116	Transcriptional regulator of yeast form adherence 6	TRY6	0.35	3.3	Higher
CaO19.12154	Uncharacterized protein	orf19.4685	2.04	1.67	Higher
CaO19.8933	Uncharacterized protein	orf19.1353	0.92	1.16	Higher
CaO19.8934	Respiratory growth induced protein 1	RGI1	0.98	1.04	Higher
CaO19.13267	Ribonucleoside-diphosphate reductase (EC 1.17.4.1)	RNR3	0.91	1.26	Higher
CaO19.8662	Uncharacterized protein	orf19.1060	1.08	1.04	Higher
CaO19.2244	Potential aldo/keto reductase	orf19.2244	0.84	1.19	Higher
CaO19.8336	Heat shock protein 60, mitochondrial (60 kDa chaperonin) (Protein Cpn60)	HSP60	1.15	0.96	Higher
CaO19.10415	Sorbose reductase homolog SOU2 (EC 1.1.-.-)	SOU2	1.71	0.99	Higher
CaO19.7596	Phosphomutase-like protein	PMU2	0.46	2.59	Higher
CaO19.5288	Potential butanediol dehydrogenase	IFE2	1.01	1.66	Higher
CaO19.11749	Uncharacterized protein	CaO19.11749	1.02	0.98	Higher
CaO19.7284	Uncharacterized protein	ASR2	0.85	1.26	Higher
CaO19.8482	Likely mitochondrial ribosomal protein MRPL35p	MRPL35	1.04	0.97	Higher
CaO19.11918	Potential zinc finger protein	RME1	0.31	2.03	Higher
CaO19.2762	Potential alkyl hydroperoxide reductase	AHP1	0.7	1.44	Higher
CaO19.10059	GrpE protein homolog	MGE1	1.14	1.18	Higher
CaO19.9985	Uncharacterized protein	CaO19.9985	0.67	1.57	Higher
CaO19.11420	Likely mitochondrial ribosomal protein Rsm26p	RSM26	0.98	1.07	Higher
CaO19.13555	54S ribosomal protein L4, mitochondrial	MRPL4	1.07	0.96	Higher
CaO19.6208	Ribosome-releasing factor 2, mitochondrial (RRF2mt) (Elongation factor G 2, mitochondrial) (EF-G2mt) (mEF-G 2)	MEF2	1.12	1.15	Higher
CaO19.13119	GPI-anchored protein 10 (Repressed by TUP1 protein 51) (Repressed by TUP1 protein 8)	PGA10	0.64	1.78	Higher
CaO19.4721	Uncharacterized protein	CaO19.12184	0.96	1.23	Higher
CaO19.10619	Uncharacterized protein	orf19.3107	0.17	1.85	Higher
CaO19.10368	Potential aquaporin water channel protein	AQY1	1.04	1.92	Higher
CaO19.2137	Uncharacterized protein	CaO19.2137	1.02	1.09	Higher
CaO19.7325	Uncharacterized protein	SCO1	1.11	1.19	Higher
CaO19.8089	Uncharacterized protein	BCS1	1.03	0.98	Higher
CaO19.8022	Assembly factor CBP4 (Cytochrome b mRNA-processing protein 4)	CBP4	0.92	1.15	Higher
CaO19.7085	Uncharacterized protein	orf19.7085	0.87	1.3	Higher
CaO19.1300	Uncharacterized protein	CaO19.1300	1.24	1.14	Higher
CaO19.14108	Potential aldo/keto reductase	orf19.6816	1.03	1.44	Higher
CaO19.7187	Uncharacterized protein	MAM33	1.19	1.45	Higher
CaO19.7464	Uncharacterized protein	orf19.7464	2.16	1.13	Higher
CaO19.11692	Uncharacterized protein	HSP12	0.85	1.48	Higher
CaO19.9604	Uncharacterized protein	YTA12	1.01	1.02	Higher
CaO19.8688	Uncharacterized protein	CaO19.8688	1.07	1.27	Higher
CaO19.4478	Uncharacterized protein	MSD1	1.11	1.05	Higher
CaO19.11140	Uncharacterized protein	COX15	1.35	1.39	Higher
CaO19.2415	Uncharacterized protein	MSE1	1.12	1.24	Higher
CaO19.11775	Uncharacterized protein	MSW1	1.05	1.01	Higher
CaO19.11792	Uncharacterized protein	GRE3	0.69	1.33	Higher
CaO19.12447	Heat shock protein SSA1	SSA1	1.1	1.9	Higher
CaO19.8786	Mitochondrial intermediate peptidase (MIP) (EC 3.4.24.59) (Octapeptidyl aminopeptidase)	OCT1	1.15	1.19	Higher
CaO19.11948	Uncharacterized protein	orf19.4467	1.11	1.23	Higher
CaO19.9354	Potential xylulokinase Xks1p	XKS1	1.38	1.31	Higher
CaO19.8569	DnaJ-like protein	XDJ1	1.22	1.26	Higher
CaO19.522	Lon protease homolog, mitochondrial (EC 3.4.21.-)	PIM1	1.11	1.16	Higher
CaO19.6000	Pleiotropic ABC efflux transporter of multiple drugs CDR1 (Pleiotropic drug resistance protein CDR1)	CDR1	1.89	0.83	Higher
CaO19.1594	Uncharacterized protein	CaO19.1594	0.66	1.7	Higher
CaO19.13128	Potential Leucyl-tRNA synthetase	NAM2	1.51	1.48	Higher
CaO19.10660	Potential oxidoreductase	GRE2	0.57	1.62	Higher
CaO19.4358	Uncharacterized protein	orf19.4358	1.46	1.48	Higher
CaO19.7597	Phosphomutase-like protein 3 (Predicted GPI-anchored protein 12)	PGA12	0.26	2.03	Higher
CaO19.9184	Uncharacterized protein	CaO19.9184	1	1.16	Higher
CaO19.1286	Uncharacterized protein	orf19.1286	1.37	0.91	Higher
CaO19.5121	Potential oligopeptide transporter	OPT5	1.04	1.34	Higher
CaO19.6000	Pleiotropic ABC efflux transporter of multiple drugs CDR1 (Pleiotropic drug resistance protein CDR1)	CDR1	1.88	0.82	Higher
CaO19.220	Cell wall mannoprotein PIR1 (Protein with internal repeats 1)	PIR1	0.96	1.48	Higher
CaO19.4379	Mitochondrial escape protein 2-2	YME22	1.01	1.36	Higher
CaO19.220	Cell wall mannoprotein PIR1 (Protein with internal repeats 1)	PIR1	0.89	1.39	Higher
CaO19.11706	Uncharacterized protein	PTH2	0.41	2.04	Higher
CaO19.13839	Hypothetical LDG family protein 3	LDG3	1.46	1.02	Higher
CaO19.633	Possible methyltransferase	CaO19.633	1.07	0.95	Higher
CaO19.11692	Uncharacterized protein	HSP12	1	1.31	Higher
CaO19.7170	Uncharacterized protein	orf19.7170	1.23	1.55	Higher
CaO19.4476	Uncharacterized protein	CaO19.11956	1.21	2.2	Higher
CaO19.8442	Small heat shock protein 21	HSP21	1.13	1.54	Higher
CaO19.2344	Uncharacterized protein	ASR1	1.54	1.66	Higher
CaO19.7283	Uncharacterized protein	orf19.7283	0.33	2	Higher
CaO19.6552	Sulfhydryl oxidase (EC 1.8.3.2)	ERV2	1.52	1.49	Higher
CaO19.2132	Uncharacterized protein	orf19.2132	0.9	1.75	Higher
CaO19.5958	Multidrug resistance protein CDR2	CDR2	3.27	0.24	Higher
CaO19.12934	Uncharacterized protein	FGR12	2.46	1.42	Higher
CaO19.4477	Uncharacterized protein	CSH1	0.96	2.14	Higher
CaO19.5874	Related to opaque-phase-specific OP4	orf19.5874	1.49	1.07	Higher
CaO19.7024	Uncharacterized protein	orf19.7024	0.98	1.97	Higher
CaO19.2414	Uncharacterized protein	orf19.2414	2.02	2.33	Higher
CaO19.1449	Uncharacterized protein	orf19.1449	1.22	2.1	Higher
CaO19.1048	Uncharacterized protein	IFD6	0.87	2.25	Higher
CaO19.6274	Uncharacterized protein	PBR1	0.86	1.83	Higher
CaO19.9596	Uncharacterized protein	orf19.2048	2.53	3.86	Higher
CaO19.7903	Uncharacterized protein	ADH4	2.68	3.42	Higher
CaO19.13081	Repressed by TUP1 protein 5	RBT5	-0.2	-2.9	Lower
CaO19.9488	Likely ferric reductase	CFL4	-0.83	-1.95	Lower
CaO19.10629	Surface antigen protein 2	CSA2	0.27	-5.3	Lower
CaO19.13080	Predicted GPI-anchored protein 7 (Repressed by TUP1 protein 6)	PGA7	-0.24	-2.97	Lower
CaO19.9933	Uncharacterized protein	VHT1	-0.75	-2.17	Lower
CaO19.10118	Potential choline and nitrogen mustard permease	HNM3	-0.11	-2.56	Lower
CaO19.1473	Uncharacterized protein	orf19.1473	-0.01	-2.92	Lower
CaO19.13079	Ferric reductase-like protein	FRP1	-0.21	-2.38	Lower
CaO19.7114	Cell wall protein 1 (Surface antigen protein 1) (Wall protein 1)	CSA1	-0.77	-3.45	Lower
CaO19.1930	Likely ferric reductase	CFL5	-0.7	-2.34	Lower
CaO19.1319	Uncharacterized protein	CaO19.1319	-0.87	-3.74	Lower
CaO19.12123	Uncharacterized protein	orf19.4653	-1.95	-2.06	Lower
CaO19.1327	Cell wall protein RTB1 (Repressed by TUP1 protein 1)	RBT1	-0.78	-2.51	Lower
CaO19.7114	Cell wall protein 1 (Surface antigen protein 1) (Wall protein 1)	CSA1	-0.69	-2.65	Lower
CaO19.12248	Uncharacterized protein	CRP1	-0.12	-2.65	Lower
CaO19.5216	Potential acyl-CoA thioesterase Tes4p	TES4	-1.03	-2.44	Lower
CaO19.12124	Uncharacterized protein	orf19.4654	-1.48	-2.22	Lower
CaO19.4212	Potential multicopper ferro-O2-oxidoreductase	FET99	-0.45	-1.73	Lower
CaO19.2160	Potential polyamine transporter	NAG4	-0.92	-2.7	Lower
CaO19.12143	Beta-mannosyltransferase 9 (EC 2.4.1.-) (WRY family protein 5)	BMT9	-0.19	-2.12	Lower
CaO19.5753	Uncharacterized protein	HGT10	-0.79	-1.42	Lower
CaO19.85	Glutathione peroxidase	GPX2	-0.52	-1.81	Lower
CaO19.6854	ATP synthase subunit alpha	ATP1	-1.31	-1.73	Lower
CaO19.9868	Uncharacterized protein	CaO19.2332	-0.63	-2.34	Lower
CaO19.11687	Potential multicopper ferro-O2-oxidoreductase	FET3	-1.12	-1.49	Lower
CaO19.6834	Uncharacterized protein	CaO19.6834	-0.58	-2.17	Lower
CaO19.10734	ATP synthase subunit gamma	ATP3	-1.34	-1.63	Lower
CaO19.1471	Uncharacterized protein	COX4	-1.24	-1.75	Lower
CaO19.13098	ATP synthase subunit beta (EC 3.6.3.14)	ATP2	-1.08	-1.51	Lower
CaO19.11929	Uncharacterized protein	CCS1	-0.64	-1.88	Lower
CaO19.4335	Uncharacterized protein	TNA1	-1.07	-1.61	Lower
CaO19.11786	Nucleoside diphosphate kinase (EC 2.7.4.6)	YNK1	-1.26	-1.61	Lower
CaO19.11063	Uncharacterized protein	ATP4	-0.99	-1.52	Lower
CaO19.8178	Uncharacterized protein	FUM11	-1.23	-1.6	Lower
CaO19.917	Possible mitochondrial Complex I, subunit 3	CaO19.917	-1.26	-1.58	Lower
CaO19.10301	Uncharacterized protein	ATP7	-1.33	-1.68	Lower
CaO19.5419	Likely mitochondrial ATP synthase subunit Atp5	ATP5	-1.16	-1.41	Lower
CaO19.1467	Cytochrome c oxidase subunit 6A, mitochondrial (Cytochrome c oxidase polypeptide VIa)	COX13	-1.45	-1.65	Lower
CaO19.10167	Cytochrome b-c1 complex subunit 2, mitochondrial (Complex III subunit 2) (Core protein II) (Cytoplasmic antigenic protein 5) (Ubiquinol-cytochrome-c reductase complex core protein 2)	QCR2	-1.41	-1.51	Lower
CaO19.4885	Potential mitochondrial inorganic phosphate transporter	MIR1	-1.29	-1.71	Lower
CaO19.13074	Cytochrome b-c1 complex subunit 7	QCR7	-1.19	-1.45	Lower
CaO19.7002	Uncharacterized protein	orf19.7002	-2.81	-0.64	Lower
CaO19.5893	Cytochrome b-c1 complex subunit Rieske, mitochondrial (EC 1.10.2.2)	RIP1	-1.18	-1.49	Lower
CaO19.3757	Uncharacterized protein	ATP20	-1.27	-1.57	Lower
CaO19.11499	Uncharacterized protein	COR1	-1.16	-1.34	Lower
CaO19.9842	1,2-dihydroxy-3-keto-5-methylthiopentene dioxygenase (EC 1.13.11.54) (Acireductone dioxygenase (Fe(2+)-requiring)) (ARD) (Fe-ARD)	ADI1	-1.58	-1.19	Lower
CaO19.4396	MICOS complex subunit MIC60 (Mitofilin)	MIC60	-1.07	-1.12	Lower
CaO19.8545	Potential mitochondrial inner membrane ATP/ADP translocator	PET9	-1.14	-1.58	Lower
CaO19.13213	Isocitrate dehydrogenase [NAD] subunit, mitochondrial (EC 1.1.1.41)	IDH2	-0.94	-1.08	Lower
CaO19.3527	Uncharacterized protein	CYT1	-1.18	-1.49	Lower
CaO19.10882	Extent of cell elongation protein 1 [Cleaved into: ECE1-I; ECE1-II; Candidalysin ECE1-III; ECE1-IV; ECE1-V; ECE1-VI; ECE1-VII; ECE1-VIII]	ECE1	-0.7	-2.59	Lower
CaO19.8540	Uncharacterized protein	SAM51	-1.21	-1.41	Lower
CaO19.5760	Induced during hyphae development protein 1 (GPI-anchored protein 36)	IHD1	-1.18	-2.53	Lower
CaO19.8661	Histone H4	HHF22	-0.41	-1.62	Lower
CaO19.11094	Potential mitochondrial Complex I, NDUFS6_13 kd subunit	orf19.3611	-1	-1.3	Lower
CaO19.3507	NADH-cytochrome b5 reductase 2 (EC 1.6.2.2) (Mitochondrial cytochrome b reductase)	MCR1	-1.11	-0.92	Lower
CaO19.1682	Potential mitochondrial Complex I, 40kd subunit	CaO19.1682	-1.11	-1.07	Lower
CaO19.4757	Cytosolic Fe-S cluster assembly factor NAR1 (Nuclear architecture-related protein 1)	NAR1	-0.92	-1.18	Lower
CaO19.6169	Possible transmembrane sensor/transporter	ATO1	-1.84	-3.57	Lower
CaO19.10339	NADH-ubiquinone oxidoreductase	orf19.2821	-1.11	-1.11	Lower
CaO19.13117	Ammonium transporter	MEP2	-1.27	-1.9	Lower
CaO19.7591	Potential mitochondrial Complex I, NUAM_75kd subunit	CaO19.7591	-1.15	-1.06	Lower
CaO19.3518	Potential mitochondrial 2-oxodicarboxylate transport protein	ODC1	-1.19	-0.91	Lower
CaO19.4495	Potential mitochondrial Complex I, NUBM_51kd subunit	NDH51	-1.15	-1.09	Lower
CaO19.7857	Uncharacterized protein	COX7	-0.84	-1.24	Lower
CaO19.13551	MICOS complex subunit MIC12 (Altered inheritance of mitochondria protein 5, mitochondrial) (Found in mitochondrial proteome protein 51)	orf19.6132	-0.91	-1.11	Lower
CaO19.11216	Methylsterol monooxygenase (EC 1.14.13.72) (C-4 methylsterol oxidase)	ERG25	-1.1	-1.01	Lower
CaO19.7482	Uncharacterized protein	orf19.7482	-1.23	-2.16	Lower
CaO19.5894	Uncharacterized protein	CaO19.13315	-1.06	-1.36	Lower
CaO19.11378	Uncharacterized protein	orf19.3897	-1.41	-2.65	Lower
CaO19.6022	Uncharacterized protein	CaO19.13443	-0.47	-1.58	Lower
CaO19.169	Phosphatidylethanolamine N-methyltransferase (PE methyltransferase) (PEAMT) (PEMT) (EC 2.1.1.17)	CHO2	-1.03	-1.44	Lower
CaO19.3432	Potential transmembrane protein	orf19.3432	-0.96	-1.55	Lower
CaO19.5784	Amine oxidase (EC 1.4.3.-)	AMO1	-1.24	-1.92	Lower
CaO19.13683	Uncharacterized protein	ALD4	-0.84	-1.3	Lower
CaO19.11220	Uncharacterized protein	CaO19.11220	-1.08	-2.37	Lower
CaO19.6110	Uncharacterized protein	CaO19.13529	-1.09	-1.12	Lower
CaO19.8403	Potential urea active transport protein	DUR31	-1.15	-1.59	Lower
CaO19.4834	Uncharacterized protein	orf19.4834	-1.02	-1.39	Lower
CaO19.4472	Uncharacterized protein	CaO19.11952	-0.62	-1.53	Lower
CaO19.7585	Inositol-3-phosphate synthase (MIP synthase) (EC 5.5.1.4) (Myo-inositol 1-phosphate synthase) (IPS) (MI-1-P synthase)	INO1	-1.35	-1.2	Lower
CaO19.8553	Uncharacterized protein	GAL11	-1.22	-1.27	Lower
CaO19.1737	Uncharacterized protein	orf19.1737	-0.25	-2.44	Lower
CaO19.11223	Probable GPI-anchored adhesin-like protein PGA22 (Predicted GPI-anchored protein 22)	PGA22	-0.03	-2.41	Lower
CaO19.7167	Uncharacterized protein	orf19.7167	-1.17	-1.1	Lower
