# Supplementary material for: Use of Haploid Model of Candida albicans to Uncover Mechanism of Action of a Novel Antifungal Agent
Source: Front Cell Infect Microbiol. 2018 Jun 8;8:164. doi: 10.3389/fcimb.2018.00164 (PMC6002804; doi:10.3389/fcimb.2018.00164)
Supplement: Supplementary file 2 [file Table_2.XLSX]

## Sheet: Sheet1
Table S2: List of genes that had similar expression patterns in the SM21 resistant strains but were differently expressed compared to that in GZY803 cultures under the same untreated or SM21 treated condition.
Genes were identified by Limma differential expression analysis. All gene expression changes were normalized to the untreated GZY803.
Gene ID	Description	Symbol	GZY803 (Log2 fold changes)			S3 (Log2 fold changes)			S5 (Log2 fold changes)			S6 (Log2 fold changes)			Fold
			0 h	1 h	4 h	0 h	1 h	4 h	0 h	1 h	4 h	0 h	1 h	4 h
CaO19.11310	pH-responsive protein 1 (pH-regulated protein 1)	PHR1	0	0.08	0.12	3.23	3.98	3.78	3.54	4.57	4.05	3.58	4.29	3.94	Higher
CaO19.1264	Likely ferric reductase	CFL2	0	-0.04	-1.54	2.77	2.52	2.09	2.91	2.83	2.35	2.92	2.54	2.42	Higher
CaO19.5302	Cell wall protein PGA31 (GPI-anchored protein 31) (LDG family protein 5)	PGA31	0	0.01	-0.61	2.68	3.04	2.58	3.23	3.51	2.82	3.08	3.42	2.49	Higher
CaO19.13839	Hypothetical LDG family protein 3	LDG3	0	1.46	1.02	2.82	3.2	3.99	3.13	3.29	3.7	2.55	3.68	3.65	Higher
CaO19.10993	Hypothetical LDG family protein 8	LDG8	0	0.61	0.92	2.33	2.52	3.1	2.69	3.3	2.94	2.39	2.74	2.88	Higher
CaO19.7362	Potential cell wall beta-glucan synthase	SKN1	0	-0.19	0.27	1.73	2.4	2.76	2.08	2.87	2.44	1.8	2.43	2.46	Higher
CaO19.6840	Uncharacterized protein	orf19.6840	0	-0.09	0.33	1.03	0.59	1.49	1.28	1.21	1.42	1.25	0.99	1.5	Higher
CaO19.12157	Uncharacterized protein	DAG7	0	-0.02	0.51	2.57	2.53	2.83	2.78	2.99	3.28	2.92	2.96	3.3	Higher
CaO19.6070	Uncharacterized protein	ENA2	0	0.12	0.57	1.19	1.84	1.61	1.41	2.38	1.66	1.12	2.18	1.64	Higher
CaO19.6200	Probable pathogenesis-related protein CaO19.6200	CaO19.13580	0	-0.89	2	5.83	5.86	6.59	6.37	6.29	7.59	6.86	6.59	7.66	Higher
CaO19.5353	Uncharacterized protein	orf19.5353	0	0.48	0.4	0.62	1.17	1.43	0.66	1.45	1.37	0.54	1.41	1.37	Higher
CaO19.13003	Uncharacterized protein	MNN4-4	0	-0.33	0.04	3.5	4.37	3.72	3.9	4.95	4.49	4.13	4.96	4.75	Higher
CaO19.7505	Uncharacterized protein	CaO19.7505	0	0	0.47	0.26	1.29	2.03	1.35	1.43	2.27	1.41	1.59	1.94	Higher
CaO19.11414	Uncharacterized protein	orf19.3932	0	0.55	0.73	0.88	1.28	0.77	1	1.83	0.68	1.27	1.63	0.95	Higher
CaO19.10987	Uncharacterized protein	orf19.3483	0	0.36	1.21	0.91	1.6	2.3	1.18	2.03	2.46	1.11	2.14	2.29	Higher
CaO19.5799	Possible CCR4-NOT complex associated factor Caf120p	orf19.5799	0	0.33	0.49	1.34	1.07	1.46	1.38	1.34	1.63	1.43	1.1	1.64	Higher
CaO19.11126	Uncharacterized protein	CaO19.11126	0	-0.04	0.23	1.31	2.22	2.24	1.47	2.43	2.86	1.5	2.42	2.74	Higher
CaO19.711	Uncharacterized protein	orf19.711	0	0.59	0.72	1	2.13	2.2	1.08	2.58	2.51	1.22	2.71	2.65	Higher
CaO19.11389	Uncharacterized protein	MRV8	0	0.49	0.14	2.3	2.54	2.39	3.04	3.88	3.16	2.85	3.3	2.77	Higher
CaO19.1125	Uncharacterized protein	HWH4	0	0.28	0.49	0.83	0.99	1.25	1.05	1.12	1.31	1.13	1.19	1.32	Higher
CaO19.6486	Hypothetical LDG family protein 3	LDG3	0	0.99	-0.38	1.61	2.34	3.21	2.58	2.43	2.55	2.42	2.85	2.32	Higher
CaO19.11706	Uncharacterized protein	PTH2	0	0.41	2.04	2.48	2.93	2.92	2.85	3.63	2.82	2.37	3	2.92	Higher
CaO19.6484	Hypothetical LDG family protein 4	LDG4	0	1.24	-0.36	1.74	2.28	1.87	2.38	2.29	2.21	1.91	2.3	1.55	Higher
CaO19.7980	Uncharacterized protein	RSN1	0	0.37	0.67	1.53	1.64	1.98	1.75	2	2.36	1.75	2.15	2.42	Higher
CaO19.6202	Secreted protein RBT4 (PRY family protein 4) (Repressed by TUP1 protein 4)	RBT4	0	-0.17	-0.64	3.09	2.29	1.44	2.25	1.8	2.2	2.38	1.93	2.1	Higher
CaO19.8688	Uncharacterized protein	CaO19.8688	0	0.07	0.44	0.68	0.99	1.42	0.9	1.36	1.71	1.16	1.5	1.5	Higher
CaO19.3368	Uncharacterized protein	orf19.3368	0	0.41	0.52	0.53	1.86	2.2	-0.37	1.18	2.27	0.84	1.67	1.79	Higher
CaO19.13053	Uncharacterized protein	ARG3	0	-0.07	0.58	1.66	1.23	1.59	2.08	1.73	1.5	2.16	1.52	1.81	Higher
CaO19.12963	Uncharacterized protein	ADH7	0	0.46	0.38	0.98	1.59	1.45	1.12	1.78	1.84	1.09	1.92	1.82	Higher
CaO19.54	Beta-mannosyltransferase 2 (EC 2.4.1.-) (Repressed during hyphae development protein 1) (WRY family protein 7)	RHD1	0	-0.22	0.16	0.64	1.06	1.14	0.96	1.49	1.38	1.08	1.23	1.52	Higher
CaO19.11680	Potential mitochondrial ribosomal small subunit protein	PET123	0	0.53	0.51	0.75	1.35	1.47	0.98	1.55	1.81	0.96	1.5	1.81	Higher
CaO19.5902	Potential Ras family GTPase	RAS2	0	0.49	0.51	0.9	1.35	1.18	0.87	1.44	1.34	0.69	1.5	1.23	Higher
CaO19.10984	Likely mitochondrial ribosomal protein Rsm23p	RSM23	0	0.54	0.47	0.78	1.57	1.64	1.08	1.89	2.11	1.05	1.89	2.1	Higher
CaO19.12985	Uncharacterized protein	CaO19.12985	0	0.23	0.25	1	1.37	1.17	1.24	1.71	1.45	1.47	1.63	1.54	Higher
CaO19.13057	Ribonuclease H (RNase H) (EC 3.1.26.4)	RNH11	0	0.15	0.54	1.56	1.91	1.5	1.78	2.33	1.74	2	2.27	1.9	Higher
CaO19.11671	Uncharacterized protein	TFB4	0	-0.12	0.16	1.1	1.14	1.19	1.25	1.54	1.52	1.32	1.51	1.63	Higher
CaO19.13050	Uncharacterized protein	orf19.5607	0	0.44	0.23	0.58	0.97	1.15	0.76	1.12	1.52	0.66	1.09	1.47	Higher
CaO19.10986	Uncharacterized protein	NPY1	0	0.03	0.27	0.95	1.17	1.15	1.22	1.56	1.51	1.32	1.54	1.42	Higher
CaO19.9370	Solute carrier family 25 member 38 homolog	CaO19.1804	0	0.78	0.92	-0.1	0.88	1.13	-0.09	0.88	1.22	-0.14	0.93	1.07	Higher
CaO19.6837	Uncharacterized protein	FMA1	0	0.2	0.05	-0.01	0.25	0.39	0.1	0.35	0.33	-0.03	0.26	0.37	Higher
CaO19.1120	Uncharacterized protein	FAV2	0	-0.06	0.51	2.07	1.97	1.73	2.37	2.23	2.31	2.48	2.45	2.22	Higher
CaO19.10617	Potential cytochrome P450 monooxygenase	TRI4	0	0.35	1.57	0.45	0.8	0.94	0.65	0.74	0.99	0.54	1.01	1.02	Higher
CaO19.688	Likely mitochondrial ribosome protein S18 (E. coli S11)	MRPS18	0	0.7	0.46	0.49	1.45	1.43	0.74	1.67	1.86	0.82	1.66	1.85	Higher
CaO19.13980	Virulence factor CaO19.6688	CaO19.13980	0	0.14	1.05	0.74	1.43	1.85	0.79	1.87	1.73	1	2.06	2	Higher
CaO19.12961	Uncharacterized protein	CBP3	0	0.82	0.8	0.53	1.79	1.72	0.83	1.95	2.13	0.75	1.9	2.15	Higher
CaO19.7443	Uncharacterized protein	orf19.7443	0	0.94	0.88	-0.07	1.1	1.4	0.06	1.06	1.43	0.08	1.01	1.47	Higher
CaO19.4900	Putative alpha-1,3-mannosyltransferase MNN12 (EC 2.4.1.-)	MNN12	0	0.07	0.06	1.63	1.88	1.26	2.09	2.29	1.83	2.21	2.3	1.87	Higher
CaO19.3506	Uncharacterized protein	DBR1	0	0.21	0.45	0.96	1.14	1.23	1.1	1.47	1.58	1.24	1.53	1.58	Higher
CaO19.11225	Prediced GPI-anchored protein 23	PGA23	0	0.1	0.23	2.53	2.17	1.95	2.61	2.82	2.84	3.12	2.95	2.86	Higher
CaO19.11044	Likely mitochondrial ribosomal small subunit protein	MRPS35	0	0.74	0.61	0.05	0.9	1.15	0.14	0.94	1.26	0.05	0.96	1.31	Higher
CaO19.7981	Potential cell wall beta-glucan synthase	CaO19.348	0	0.11	0.54	1.33	1.34	1.55	1.51	1.6	2.06	1.53	1.67	1.7	Higher
CaO19.13011	Uncharacterized protein	HPD1	0	0.01	0.8	2.14	0.64	1.56	2.33	1.12	1.81	2.65	0.77	1.94	Higher
CaO19.8789	Uncharacterized protein	CaO19.8789	0	0.66	0.89	0.98	1.65	1.71	1.17	1.96	1.98	1.34	2.02	2.14	Higher
CaO19.4519	ATP-dependent RNA helicase SUV3, mitochondrial (EC 3.6.4.13)	SUV3	0	0.42	0.64	-0.14	0.61	1.13	-0.06	0.68	1.18	-0.37	0.72	1.21	Higher
CaO19.5747	Likely mitochondrial ribosomal protein (E. coli S2)	MRP4	0	0.71	0.51	0.44	1.51	1.48	0.73	1.82	1.94	0.68	1.76	2.02	Higher
CaO19.13067	Likely glycogen branching enzyme	GLC3	0	0.24	0.89	1.67	1.97	1.79	1.93	2.42	2.2	2.15	2.48	2.27	Higher
CaO19.13054	Potential oxidoreductase	GRE21	0	0.58	0.46	0.28	0.77	1.43	0.96	1.56	1.13	0.53	1.29	1.21	Higher
CaO19.10622	Uncharacterized protein	MNN46	0	0.13	0.37	1.95	1.75	1.42	2.11	2.16	1.96	2.33	2	2.04	Higher
CaO19.3755	Likely mitochondrial ribosomal protein L15	MRPL152	0	0.78	0.69	0.22	0.97	1.19	0.37	0.99	1.34	0.27	1.05	1.36	Higher
CaO19.1466	Uncharacterized protein	REX20	0	0.62	0.7	0.05	0.84	1.16	0.2	0.84	1.19	0.1	0.91	1.24	Higher
CaO19.3624	Uncharacterized protein	MSU1	0	0.58	0.73	-0.33	0.7	1.2	-0.2	0.74	1.25	-0.45	0.81	1.32	Higher
CaO19.6660	Uncharacterized protein	orf19.6660	0	0.28	0.7	1.41	1.16	1.22	1.41	1.71	1.21	1.45	1.47	1.14	Higher
CaO19.849	Uncharacterized protein	MNN41	0	0.06	0.14	1.25	1.84	1.55	1.34	2.48	1.67	1.38	2.15	2.33	Higher
CaO19.12988	Candidapepsin-6 (EC 3.4.23.24) (ACP 6) (Aspartate protease 6) (Secreted aspartic protease 6)	SAP6	0	-0.33	-0.04	2.31	2.15	1.02	2.68	2.81	1.65	2.6	2.63	1.64	Higher
CaO19.10162	Possible mitochondrial ribosomal protein MRPL20p	MRPL20	0	0.89	0.71	-0.06	1.07	1.22	-0.01	1.02	1.25	-0.13	0.95	1.38	Higher
CaO19.5704	Mitochondrial group I intron splicing factor CCM1	CCM1	0	0.88	1.09	0.53	1.71	2.1	0.69	2.01	2.71	0.56	2.06	2.69	Higher
CaO19.90	Potential GRAM domain protein	CaO19.90	0	0.17	0.76	0.71	0.84	1.24	0.82	1.18	1.34	0.8	1.11	1.42	Higher
CaO19.7749	Uncharacterized protein	CaO19.7749	0	0.38	0.55	0.76	1.31	1.39	0.91	1.53	1.8	0.94	1.56	1.92	Higher
CaO19.3400	Ubiquinone biosynthesis O-methyltransferase, mitochondrial (3,4-dihydroxy-5-hexaprenylbenzoate methyltransferase) (3-demethylubiquinol 3-O-methyltransferase) (3-demethylubiquinone-6 3-O-methyltransferase) (Hexaprenyldihydroxybenzoate methyltransferase) (Polyprenyldihydroxybenzoate methyltransferase)	COQ3	0	0.18	0.31	0.68	0.98	1.06	0.84	1.27	1.51	0.9	1.34	1.42	Higher
CaO19.8376	Candidapepsin-7 (EC 3.4.23.24) (ACP 7) (Aspartate protease 7) (Secreted aspartic protease 7)	SAP7	0	-0.83	-0.55	1.74	1.13	1.73	2.47	1.55	3.04	2.94	1.73	3.32	Higher
CaO19.9355	Uncharacterized protein	orf19.1789	0	0.64	0.68	-0.11	0.72	1.13	-0.15	0.68	1.12	-0.13	0.71	1.18	Higher
CaO19.11808	Uncharacterized protein	CaO19.11808	0	0.19	0.13	3.19	3.49	2.57	3.61	3.94	4.1	4.54	4.53	4.27	Higher
CaO19.3401	Uncharacterized protein	CTA1	0	0.32	0.41	1.07	1.32	1.1	1.2	1.68	1.46	1.43	1.73	1.52	Higher
CaO19.109	Tyrosine--tRNA ligase (EC 6.1.1.1) (Tyrosyl-tRNA synthetase)	MSY1	0	0.82	0.8	0.83	1.7	1.63	0.95	1.99	2.09	1.08	1.94	2.17	Higher
CaO19.10858	Likely mitochondrial ribosomal protein (E. coli L23)	MRP20	0	0.75	0.69	-0.17	0.91	1.12	0.04	0.92	1.13	-0.03	0.93	1.16	Higher
CaO19.8792	Uncharacterized protein	DIA4	0	0.85	1.09	0.87	1.86	1.9	1.11	2.19	2.44	1.21	2.26	2.33	Higher
CaO19.9184	Uncharacterized protein	CaO19.9184	0	1	1.16	0.36	1.29	1.68	0.64	1.58	1.89	0.57	1.54	1.94	Higher
CaO19.5920	Uncharacterized protein	orf19.5920	0	0.68	0.67	0	0.92	1.11	0.12	0.87	1.1	0.07	0.86	1.17	Higher
CaO19.138	Potential low affinity Ca2+ influx system membrane protein	FIG1	0	0.5	0.41	0.49	1.33	1.51	1.52	1.14	2.21	0.91	2.04	1.68	Higher
CaO19.12695	37S ribosomal protein S9, mitochondrial	MRPS9	0	0.77	0.62	-0.11	1	1.1	0.07	1.05	1.21	-0.01	1.04	1.34	Higher
CaO19.12668	Likely mitochondrial ribosomal protein S18	RSM18	0	0.7	0.65	0.29	0.91	1.06	0.25	0.87	1.14	0.29	0.89	1.18	Higher
CaO19.2137	Uncharacterized protein	CaO19.2137	0	1.02	1.09	0.51	1.43	1.92	0.76	1.83	2.5	0.73	1.83	2.39	Higher
CaO19.6503	Possible mitochondrial ribosomal large subunit protein MRP49p	MRP49	0	0.84	0.78	0.02	0.95	1.18	0.04	0.98	1.28	-0.02	0.94	1.3	Higher
CaO19.12148	Potential carnitine transporter	AGP2	0	0.11	0.54	0.82	1.27	1.29	0.87	1.57	1.42	0.66	1.42	1.08	Higher
CaO19.8303	Potential mitochondrial carrier protein Ggc1	YHM1	0	0.94	0.89	0.5	1.52	1.6	0.76	1.74	2.07	0.75	1.72	2.03	Higher
CaO19.875	Uncharacterized protein	CaO19.875	0	0.64	0.7	-0.03	0.89	1.12	0.01	0.86	1.28	-0.03	0.97	1.2	Higher
CaO19.2957	Uncharacterized protein	MNN43	0	0.88	0.69	0.25	1.15	1.17	1.17	1.53	1.34	1.07	1.69	1.18	Higher
CaO19.93	Uncharacterized protein	orf19.93	0	0.48	0.47	0.68	1.25	1.04	0.77	1.44	1.4	0.91	1.47	1.36	Higher
CaO19.3407	Postreplication repair E3 ubiquitin-protein ligase RAD18 (EC 6.3.2.-)	RAD18	0	0.16	0.27	1.08	0.97	1.05	1.3	1.09	1.6	1.39	1.25	1.56	Higher
CaO19.7284	Uncharacterized protein	ASR2	0	0.85	1.26	2.51	2.28	1.7	2.63	2.6	1.89	2.93	2.48	1.92	Higher
CaO19.11749	Uncharacterized protein	CaO19.11749	0	1.02	0.98	-0.34	1	1.38	-0.26	0.91	1.51	-0.49	0.91	1.54	Higher
CaO19.8375	Likely mitochondrial ribosome protein MRPL37p	MRPL37	0	0.94	0.78	-0.25	1.08	1.2	-0.15	1.03	1.24	-0.33	0.94	1.35	Higher
CaO19.91	Uncharacterized protein	orf19.91	0	0.54	0.89	0.93	1.44	1.53	1.21	1.71	2	1.34	1.73	1.84	Higher
CaO19.10717	Likely mitochondrial ribosomal protein MRPL36p	MPRL36	0	1.04	0.86	-0.24	1.07	1.29	0	1.03	1.36	-0.16	1.05	1.49	Higher
CaO19.1662	Possible mitochondrial ribosomal small subunit protein MRP1p	MRP1	0	0.82	0.71	-0.05	1	1.14	0.05	0.95	1.12	-0.03	0.96	1.25	Higher
CaO19.8786	Mitochondrial intermediate peptidase (MIP) (EC 3.4.24.59) (Octapeptidyl aminopeptidase)	OCT1	0	1.15	1.19	0.86	1.96	2.03	0.97	2.23	2.67	1.12	2.26	2.61	Higher
CaO19.5161	Likely mitochondrial ribosomal protein (E. coli L21)	MRPL49	0	0.91	0.77	-0.09	1.04	1.16	0.04	0.9	1.17	-0.21	0.94	1.23	Higher
CaO19.11948	Uncharacterized protein	orf19.4467	0	1.11	1.23	0.09	1.38	1.72	0.17	1.56	1.91	0.16	1.64	2.03	Higher
CaO19.10601	Uncharacterized protein	orf19.3089	0	0.68	0.93	0.6	1.54	1.31	0.51	1.46	1.34	0.52	1.58	1.36	Higher
CaO19.6183	Mitochondrial import inner membrane translocase subunit TIM8	TIM8	0	0.89	0.63	0.14	1.16	1.06	0.13	1.02	1.29	0	0.93	1.18	Higher
CaO19.8310	Glycerol-3-phosphate dehydrogenase [NAD(+)] (EC 1.1.1.8)	GPD2	0	-0.01	0.51	0.57	1.07	1.38	0.8	1.23	1.59	0.43	1.37	1.13	Higher
CaO19.7203	Likely mitochondrial ribosomal protein (E. coli L27)	MRP7	0	0.69	0.67	-0.1	0.84	1.07	0.07	0.9	1.12	0.05	0.91	1.23	Higher
CaO19.11675	Uncharacterized protein	SLY41	0	-0.07	0.31	1.33	1.52	1.08	1.61	1.82	1.71	1.7	1.82	1.46	Higher
CaO19.6322	Uncharacterized protein	ARD	0	0.37	0.3	0.65	1.25	1.11	0.91	1.55	1.76	0.79	1.6	1.4	Higher
CaO19.5729	Potential fungal zinc cluster transcription factor	FGR17	0	0.44	0.84	1.16	1.83	1.47	1.6	1.9	1.97	1.67	2.2	1.83	Higher
CaO19.12967	Uncharacterized protein	ISA1	0	0.02	0.39	1.13	1.22	0.97	1.47	1.46	1.4	1.58	1.51	1.36	Higher
CaO19.13047	Multidrug resistance protein 1 (Benomyl resistance protein 1)	MDR1	0	0.26	1.22	1.06	0.54	1.76	0.98	0.35	1.81	0.91	0.5	2.07	Higher
CaO19.7012	Likely mitochondrial ribosomal protein S16	MRPS16	0	1.07	0.87	-0.05	1.19	1.25	-0.06	1.1	1.3	-0.18	0.99	1.37	Higher
CaO19.1276	Uncharacterized protein	orf19.1276	0	0.85	0.69	0.26	1.24	1.15	0.77	1.22	1.06	0.65	1.38	1.16	Higher
CaO19.1967	Likely mitochondrial ribosomal protein (E. coli L20)	IMG1	0	0.8	0.65	-0.21	0.95	1.05	-0.1	0.85	1.11	-0.15	0.91	1.22	Higher
CaO19.10856	Likely mitochondrial ribosomal protein (E. coli L13)	MRPL23	0	0.85	0.69	-0.27	0.94	1.06	-0.22	0.81	1.11	-0.3	0.85	1.18	Higher
CaO19.2133	Lipase 4 (EC 3.1.1.3)	LIP4	0	0.09	0.32	1.57	1.27	1.08	1.7	1.8	1.65	2.03	1.69	1.71	Higher
CaO19.11278	Likely mitochondrial ribosomal protein (E. coli L10)	MRPL11	0	0.89	0.73	-0.06	1.05	1.11	-0.02	0.96	1.27	-0.1	0.97	1.29	Higher
CaO19.631	CTA2 subfamily 1 protein 7	CTA217	0	0.22	0.63	0.98	0.99	1.23	1.11	1.12	1.48	0.86	1.06	1.15	Higher
CaO19.14028	Genetic interactor of prohibitins 3, mitochondrial (Found in mitochondrial proteome protein 38)	GEP3	0	0.82	0.78	0.03	0.94	1.14	-0.01	0.81	1.28	-0.33	0.88	1.21	Higher
CaO19.11501	Likely mitochondrial ribosomal protein S7	RSM7	0	0.79	0.78	0.06	1.04	1.12	0.07	0.94	1.26	0.04	0.96	1.25	Higher
CaO19.8604	Likely mitochondrial ribosomal protein S5	MRPS5	0	0.9	0.72	0	0.96	1.08	0.13	0.94	1.25	0.12	1.03	1.26	Higher
CaO19.4721	Uncharacterized protein	CaO19.12184	0	0.96	1.23	0.1	1.23	1.59	0.17	1.2	1.74	0.09	1.23	1.75	Higher
CaO19.6928	Candidapepsin-9 (EC 3.4.23.24) (ACP 9) (Aspartate protease 9) (Secreted aspartic protease 9)	SAP9	0	0.31	0.69	0.49	1.22	1.06	0.3	1.52	1.11	0.4	1.21	1.21	Higher
CaO19.10623	pH-regulated antigen PRA1 (58 kDa fibrinogen-binding mannoprotein)	PRA1	0	-0.38	0.79	1.78	1.89	1.63	2.11	2.36	2.42	2.39	2.24	2.24	Higher
CaO19.13267	Ribonucleoside-diphosphate reductase (EC 1.17.4.1)	RNR3	0	0.91	1.26	0.37	1.35	1.61	0.25	1.29	1.77	0.17	1.33	1.71	Higher
CaO19.12990	Fimbrin-like potential actin filament bundling protein	SAC6	0	0.29	0.43	1.03	1.51	1.03	1.29	2.05	1.43	1.49	1.95	1.55	Higher
CaO19.9680	C. albicans secretory lipase 4	LIP4	0	0.02	0.33	1.53	1.53	1.04	1.69	1.86	1.53	1.89	1.73	1.7	Higher
CaO19.1100	Acidic repetitive protein	CaO19.1100	0	-0.2	-0.81	-0.32	-0.39	-0.58	0.25	0.05	-0.17	0.97	0.41	0.42	Higher
CaO19.89	Potential intraperoxisomal protein receptor Pex7	PEX7	0	0.16	0.55	0.51	0.73	0.96	0.8	1.06	1.37	1	1.16	1.39	Higher
CaO19.11636	tRNA N6-adenosine threonylcarbamoyltransferase, mitochondrial (EC 2.3.1.234) (N6-L-threonylcarbamoyladenine synthase) (t(6)A37 threonylcarbamoyladenosine biosynthesis protein QRI7) (tRNA threonylcarbamoyladenosine biosynthesis protein QRI7)	QRI7	0	0.85	0.99	0	0.85	1.35	-0.02	0.81	1.51	-0.3	0.87	1.42	Higher
CaO19.13128	Potential Leucyl-tRNA synthetase	NAM2	0	1.51	1.48	0.51	2.26	2.33	0.61	2.58	3.04	0.76	2.62	3.14	Higher
CaO19.7886	Uncharacterized protein	CaO19.7886	0	0.09	1.42	0.81	1.4	1.91	0.81	1.89	2.19	1.07	1.71	2.33	Higher
CaO19.8314	Uncharacterized protein	RGS2	0	0.3	0.45	0.63	1.05	1	1.11	1.42	1.34	1.08	1.38	1.5	Higher
CaO19.3417	Uncharacterized protein	ACF2	0	0.21	0.09	1.41	1.52	0.9	1.66	2.15	1.5	1.98	2.06	1.68	Higher
CaO19.6274	Uncharacterized protein	PBR1	0	0.86	1.83	3.02	2.84	3.33	3.48	3.21	2.59	3.39	3.47	3.03	Higher
CaO19.2214	Likely mitochondrial ribosomal protein L7 (E. coli L5)	MRPL7	0	0.76	0.7	-0.01	0.91	1.03	0.09	0.82	1.15	0	0.84	1.14	Higher
CaO19.8044	Likely mitochondrial ribosomal protein Rsm22p	RSM22	0	0.94	1.02	-0.12	0.95	1.35	-0.19	0.83	1.52	-0.37	0.93	1.48	Higher
CaO19.4358	Uncharacterized protein	orf19.4358	0	1.46	1.48	0.33	1.43	1.8	0.37	1.42	1.87	0.38	1.52	1.88	Higher
CaO19.585	Likely mitochondrial ribosomal protein MRPL17p	MRPL17	0	0.92	0.82	-0.14	1.01	1.17	-0.06	0.99	1.3	-0.13	1.04	1.38	Higher
CaO19.10368	Potential aquaporin water channel protein	AQY1	0	1.04	1.92	-0.17	0.94	1.22	-0.4	0.51	0.62	-0.22	0.93	0.55	Higher
CaO19.6996	Putative alpha-1,3-mannosyltransferase MNN14 (EC 2.4.1.-)	MNN14	0	0.65	0.83	0.4	1.19	1.33	0.91	1.37	1.73	0.41	1.6	1.46	Higher
CaO19.12447	Heat shock protein SSA1	SSA1	0	1.1	1.9	0.5	1.05	1.21	0.43	1.37	0.52	0.7	1.29	0.77	Higher
CaO19.9782	Potential reductase, flavodoxin	CQR1	0	0.43	1.41	0.7	0.96	1.04	0.92	1.42	0.77	1.05	1.3	0.81	Higher
CaO19.6406	Potential mitochondrial ribosomal protein S13	MRPS13	0	0.9	0.79	0.08	1.09	1.14	0.13	1.01	1.36	0.16	1.06	1.33	Higher
CaO19.1069	Transcriptional regulator RPN4	RPN4	0	0.68	1.08	0.65	1.15	1.4	0.26	1.06	1.49	0.2	1.04	1.53	Higher
CaO19.4096	Uncharacterized protein	CaO19.11577	0	0.73	0.74	-0.09	0.82	1.07	-0.14	0.71	1.29	-0.19	0.77	1.23	Higher
CaO19.8448	Likely mitochondrial ribosomal protein (E. coli L28)	MRPL24	0	0.87	0.68	-0.06	0.98	1.05	-0.03	0.99	1.17	-0.02	0.99	1.29	Higher
CaO19.11140	Uncharacterized protein	COX15	0	1.35	1.39	0.54	1.6	1.96	0.75	1.9	2.46	0.87	1.86	2.5	Higher
CaO19.1300	Uncharacterized protein	CaO19.1300	0	1.24	1.14	-0.21	1.27	1.5	-0.2	1.32	1.62	-0.21	1.35	1.76	Higher
CaO19.8069	Mitochondrial homologous recombination protein 1	MHR1	0	0.98	0.95	-0.08	1.15	1.26	-0.02	1.1	1.42	-0.1	1.14	1.44	Higher
CaO19.9748	Uncharacterized protein	CaO19.9748	0	0.26	0.56	1.11	1.3	1.01	1.43	1.85	1.44	1.61	1.98	1.37	Higher
CaO19.11193	Candidapepsin-2 (EC 3.4.23.24) (ACP 2) (Aspartate protease 2) (Secreted aspartic protease 2)	SAP2	0	0.41	0.89	1.12	1.38	1.3	1.17	1.66	1.68	1.18	1.58	1.57	Higher
CaO19.9596	Uncharacterized protein	orf19.2048	0	2.53	3.86	0.47	3.35	4.3	0.53	3.43	4.49	1.19	3.58	4.7	Higher
CaO19.13555	54S ribosomal protein L4, mitochondrial	MRPL4	0	1.07	0.96	0.01	1.16	1.26	0.07	1.13	1.37	-0.06	1.11	1.42	Higher
CaO19.5973	Prohibitin-like protein	PHB2	0	0.72	0.82	0.26	1.13	1.15	0.32	1.3	1.18	0.31	1.29	1.3	Higher
CaO19.11420	Likely mitochondrial ribosomal protein Rsm26p	RSM26	0	0.98	1.07	0.13	1.33	1.38	0.17	1.26	1.44	0.15	1.24	1.53	Higher
CaO19.6295	Uncharacterized protein	MAS2	0	0.89	0.93	0.13	1.06	1.24	0.16	1.01	1.39	0.12	1.1	1.46	Higher
CaO19.11428	Uncharacterized protein	COX18	0	0.86	0.84	-0.02	0.96	1.18	0.11	1.07	1.2	0	1	1.35	Higher
CaO19.6552	Sulfhydryl oxidase (EC 1.8.3.2)	ERV2	0	-0.05	-0.2	0.1	-0.03	0	0.03	-0.04	-0.23	0.07	-0.01	-0.11	Higher
CaO19.8773	Possible regulator of vacuolar morphogenesis Vam7p	VAM7	0	0.55	0.46	1.12	1.29	1.03	1.28	1.67	1.68	1.57	1.76	1.47	Higher
CaO19.6566	Uncharacterized protein	orf19.6566	0	0.68	0.82	0.06	0.87	1.14	0.03	0.93	1.23	-0.08	1.02	1.33	Higher
CaO19.13974	Uncharacterized protein	MTG2	0	0.66	0.82	-0.08	0.89	1.14	-0.05	0.87	1.39	-0.13	1.01	1.34	Higher
CaO19.4499	Likely mitochondrial carrier family protein Rim2p	RIM2	0	0.92	0.99	0.07	0.98	1.28	0.07	0.89	1.36	-0.02	1.04	1.39	Higher
CaO19.9354	Potential xylulokinase Xks1p	XKS1	0	1.38	1.31	0.75	1.74	1.65	0.82	2.01	1.63	0.91	1.9	1.79	Higher
CaO19.6672	Potential DnaJ-like mitochondrial co-chaperone	MDJ1	0	0.86	0.72	0.07	0.88	1.02	0.04	0.97	1.23	0.07	0.91	1.22	Higher
CaO19.5525	Uncharacterized protein	CaO19.5525	0	0.4	0.77	0.8	1.04	1.1	1.06	1.42	1.27	1.22	1.44	1.37	Higher
CaO19.10875	Likely mitochondrial ribosomal protein L22	MRPL22	0	0.8	0.86	-0.23	1.03	1.16	-0.06	0.94	1.17	-0.24	0.97	1.21	Higher
CaO19.5681	Uncharacterized protein	orf19.5681	0	0.69	0.75	0.29	0.96	1.05	0.23	0.98	1.26	0.26	0.98	1.17	Higher
CaO19.2415	Uncharacterized protein	MSE1	0	1.12	1.24	-0.03	1.35	1.57	-0.04	1.44	1.74	0.06	1.48	1.84	Higher
CaO19.220	Cell wall mannoprotein PIR1 (Protein with internal repeats 1)	PIR1	0	0.96	1.48	0.73	1.43	1.69	0.62	1.64	1.73	0.63	1.46	1.87	Higher
CaO19.12176	Potential tRNA CCA-pyrophosphorylase	CCA1	0	0.91	0.76	-0.13	0.96	1.09	-0.18	0.91	1.24	-0.25	0.92	1.37	Higher
CaO19.89	Potential intraperoxisomal protein receptor Pex7	PEX7	0	0.16	0.55	0.51	0.73	0.96	0.8	1.06	1.37	1	1.16	1.39	Higher
CaO19.1286	Uncharacterized protein	orf19.1286	0	1.37	0.91	1	0.48	2.24	0.95	0.97	2.11	0.03	0.76	1.51	Higher
CaO19.6324	Uncharacterized protein	VID27	0	0.37	0.42	0.93	1.17	0.91	1.02	1.54	1.51	1.27	1.6	1.41	Higher
CaO19.13990	Uncharacterized protein	orf19.6698	0	0.89	0.98	0.05	1.16	1.28	0.08	1.17	1.51	0.14	1.27	1.54	Higher
CaO19.7410	Mitochondrial presequence protease (EC 3.4.24.-)	CYM1	0	0.95	1.02	0.2	1.31	1.33	0.14	1.35	1.57	0.12	1.42	1.58	Higher
CaO19.5443	Kynurenine 3-monooxygenase (EC 1.14.13.9) (Biosynthesis of nicotinic acid protein 4) (Kynurenine 3-hydroxylase)	BNA4	0	0.87	0.89	0.08	1.06	1.16	0	1.08	1.31	0.08	1.13	1.33	Higher
CaO19.1643	Rhomboid-like protein (EC 3.4.21.-)	PCP1	0	0.8	0.7	-0.03	0.87	1.02	-0.04	0.93	1.27	-0.03	0.98	1.32	Higher
CaO19.11770	Uncharacterized protein	CYC2	0	0.85	0.82	-0.09	0.97	1.12	-0.19	0.82	1.11	-0.24	0.84	1.21	Higher
CaO19.10676	Protoheme IX farnesyltransferase, mitochondrial (EC 2.5.1.-) (Heme O synthase)	COX10	0	0.75	0.71	0.18	0.83	1.03	0.25	0.89	1.35	0.3	0.93	1.22	Higher
CaO19.51	Clustered mitochondria protein homolog (Protein TIF31 homolog)	CLU1	0	0.95	0.77	-0.17	0.85	1.07	0.07	0.96	1.08	0.07	0.93	1.22	Higher
CaO19.11489	Uncharacterized protein	CaO19.11489	0	0.71	0.78	0.03	0.9	1.08	0.14	0.87	1.17	0.09	1.05	1.32	Higher
CaO19.4739	ATP-dependent RNA helicase MSS116, mitochondrial (EC 3.6.4.13)	MSS116	0	0.91	1.01	-0.13	1.04	1.28	-0.12	0.88	1.48	-0.24	1.01	1.46	Higher
CaO19.5752	Uncharacterized protein	CaO19.13175	0	0.37	0.85	1.41	1.61	1.29	1.68	2.03	1.85	1.86	2.18	1.68	Higher
CaO19.3022	Likely mitochondrial ribosomal protein Rsm24p	RSM24	0	0.88	0.82	0.11	0.99	1.08	0.12	0.92	1.14	0.15	0.89	1.19	Higher
CaO19.9704	N-acetylglucosamine-6-phosphate deacetylase (EC 3.5.1.25)	DAC1	0	0.28	0.51	0.98	1.05	0.94	1.14	1.26	1.48	1.36	1.45	1.23	Higher
CaO19.8662	Uncharacterized protein	orf19.1060	0	1.08	1.04	1.84	1.69	1.42	1.62	1.56	1.84	1.5	1.64	1.59	Higher
CaO19.5167	Uncharacterized protein	IFM1	0	0.96	1.03	0	1.05	1.32	-0.03	1.11	1.6	-0.02	1.22	1.59	Higher
CaO19.2201	Uncharacterized protein	CBP6	0	0.91	0.85	-0.01	1.11	1.22	0.01	1	1.1	-0.13	0.88	1.26	Higher
CaO19.12432	Cytochrome c oxidase assembly protein COX19	COX19	0	0.91	0.95	-0.17	1.17	1.27	0.12	1.03	1.24	0	1.23	1.41	Higher
CaO19.9574	Uncharacterized protein	CaO19.9574	0	0.67	0.79	1.72	0.17	1.49	1.44	0.58	1.53	1.88	1.54	2.17	Higher
CaO19.8569	DnaJ-like protein	XDJ1	0	1.22	1.26	-0.02	1.32	1.53	0.04	1.27	1.76	-0.04	1.38	1.69	Higher
CaO19.13548	Likely mitochondrial ribosomal protein L8 (E. coli L17)	MRPL8	0	0.95	0.78	-0.07	1	1.03	-0.04	0.95	1.2	-0.04	0.95	1.23	Higher
CaO19.11692	Uncharacterized protein	HSP12	0	0.85	1.48	1.05	1.68	1.34	1.15	1.81	1.29	1.33	1.72	1.16	Higher
CaO19.5714	Candidapepsin-1 (EC 3.4.23.24) (ACP 1) (Aspartate protease 1) (Secreted aspartic protease 1)	SAP1	0	0.37	0.86	1.22	1.04	1.13	1.31	0.95	1.35	1.47	1.37	1.23	Higher
CaO19.2984	Uncharacterized protein	MST1	0	0.88	0.92	-0.1	0.93	1.16	-0.2	1.01	1.32	-0.22	1.11	1.26	Higher
CaO19.6565	Uncharacterized protein	OXA1	0	1.02	0.86	-0.21	1.03	1.1	-0.13	0.97	1.22	-0.21	0.97	1.26	Higher
CaO19.13119	GPI-anchored protein 10 (Repressed by TUP1 protein 51) (Repressed by TUP1 protein 8)	PGA10	0	0.64	1.78	1.49	0.61	1.52	1.76	0.42	1.41	1.94	0.52	1.3	Higher
CaO19.12236	Alternative oxidase (EC 1.-.-.-)	AOX2	0	0.27	1.56	0.21	0.06	1.14	0.01	-0.03	0.68	-0.15	-0.22	1.03	Higher
CaO19.6853	Uncharacterized protein	orf19.6853	0	0.9	0.83	0.08	0.93	1.06	0.06	0.82	1.16	0.11	0.86	1.17	Higher
CaO19.12979	Uncharacterized protein	VPS9	0	0.29	0.71	1.18	1.18	1.03	1.29	1.33	1.42	1.43	1.47	1.43	Higher
CaO19.9923	ATPase synthesis protein 25, mitochondrial	ATP25	0	0.96	0.87	-0.21	0.96	1.1	-0.21	0.94	1.22	-0.34	0.99	1.24	Higher
CaO19.3026	Uncharacterized protein	MAS1	0	0.8	0.76	0.15	0.95	0.99	0.16	1.08	1.19	0.16	1.06	1.17	Higher
CaO19.9918	Potential mitochondrial tRNA-isoleucine synthetase	ISM1	0	1.05	0.95	-0.17	1.04	1.21	-0.17	1.11	1.39	-0.19	1.06	1.51	Higher
CaO19.7187	Uncharacterized protein	MAM33	0	1.19	1.45	-0.06	1.47	1.77	0.09	1.49	1.7	0.09	1.51	1.9	Higher
CaO19.720	Potential glutathione S-transferase	GST3	0	0.23	1.31	0.69	1	1.57	0.84	1.1	1.58	0.98	1.35	1.71	Higher
CaO19.8482	Likely mitochondrial ribosomal protein MRPL35p	MRPL35	0	1.04	0.97	-0.07	1.12	1.2	-0.07	1.08	1.29	-0.13	1.03	1.35	Higher
CaO19.7903	Uncharacterized protein	ADH4	0	2.68	3.42	3.36	3.65	3.77	3.84	3.87	4.3	3.72	3.75	4.19	Higher
CaO19.11098	Uncharacterized protein	orf19.3615	0	0.32	0.8	0.26	1	1.08	0.59	1.53	1.07	0.66	1.39	1.25	Higher
CaO19.8373	Putative alpha-1,3-mannosyltransferase MNN15 (EC 2.4.1.-)	MNN15	0	0.15	0.71	0.07	0.81	1.1	0.06	1.26	1.09	0.22	0.9	1.43	Higher
CaO19.11775	Uncharacterized protein	MSW1	0	1.05	1.01	0	0.83	1.24	-0.16	0.87	1.45	-0.12	0.94	1.47	Higher
CaO19.1481	Uncharacterized protein	HAP42	0	0.72	0.68	0.81	0.92	0.96	0.86	0.98	1.32	1.1	1.04	1.33	Higher
CaO19.4379	Mitochondrial escape protein 2-2	YME22	0	0.03	0.02	0.15	0.45	0.15	0.17	0.56	0.37	0.36	0.54	0.46	Higher
CaO19.8940	Uncharacterized protein	orf19.1360	0	0.67	0.92	-0.11	0.83	1.22	-0.01	0.71	1.14	-0.35	0.73	1.28	Higher
CaO19.2414	Uncharacterized protein	orf19.2414	0	2.02	2.33	0.54	2.32	2.62	0.51	2.49	2.55	0.68	2.52	2.7	Higher
CaO19.10310	Uncharacterized protein	IST2	0	0.07	0.02	0.03	-0.05	-1.55	-1.23	-1.04	-1.63	-1.24	-1.09	-1.61	Lower
CaO19.12158	Predicted GPI-anchored protein 57	PGA57	0	-0.15	-0.8	-1.08	-2.33	-2.36	-1.55	-1.63	-2.44	-1.47	-2.32	-2.44	Lower
CaO19.11910	Likely protein kinase	KSP1	0	0.14	0.19	-0.08	-0.25	-1.46	-1.57	-1.29	-1.41	-1.63	-1.42	-1.55	Lower
CaO19.1327	Cell wall protein RTB1 (Repressed by TUP1 protein 1)	RBT1	0	-0.78	-2.51	-2.62	-2.17	-3.87	-2.9	-2.79	-3.92	-2.57	-3.48	-3.82	Lower
CaO19.5383	Plasma membrane ATPase (EC 3.6.3.6)	PMA1	0	-0.06	-0.42	-0.5	-1.46	-2.53	-2.31	-2.72	-2.9	-2.57	-3.14	-2.91	Lower
CaO19.9373	Uncharacterized protein	orf19.1806	0	-0.21	-0.7	-0.39	-0.89	-3.4	-2.98	-2.82	-2.99	-3.28	-3.29	-3.43	Lower
CaO19.1277	Uncharacterized protein	orf19.1277	0	-0.09	-0.56	-0.97	-0.96	-1.75	-1.51	-1.13	-1.94	-1.61	-1.13	-1.85	Lower
CaO19.8553	Uncharacterized protein	GAL11	0	-1.22	-1.27	-2.61	-2.4	-3	-1.87	-3.36	-3.13	-2.76	-3.06	-3.45	Lower
CaO19.1535	Enhancer of mRNA-decapping protein 1	EDC1	0	0.01	-0.58	-0.79	-1.03	-1.58	-1.29	-1.38	-1.71	-1.35	-1.62	-1.76	Lower
CaO19.4772	High osmolarity signaling protein SHO1 (Osmosensor SHO1)	SHO1	0	-0.04	-0.19	-0.31	-0.74	-1.31	-1.63	-1.75	-1.39	-1.87	-1.85	-1.57	Lower
CaO19.1490	Potential cell surface flocculin	MSB2	0	-0.08	-0.56	-0.37	-0.92	-1.48	-1.42	-1.4	-1.71	-1.71	-1.93	-1.64	Lower
CaO19.1490	Potential cell surface flocculin	MSB2	0	-0.08	-0.56	-0.37	-0.92	-1.48	-1.42	-1.4	-1.71	-1.71	-1.93	-1.64	Lower
CaO19.5071	Uncharacterized protein	NRP1	0	-0.11	-0.51	-0.31	-0.72	-2.07	-1.98	-2.09	-2.12	-2.39	-2.37	-2.53	Lower
CaO19.12124	Uncharacterized protein	orf19.4654	0	-1.48	-2.22	0.55	-2.79	-2.94	0.09	-2.82	-2.99	-0.56	-2.97	-3	Lower
CaO19.14033	Uncharacterized protein	CaO19.14033	0	-0.33	-0.28	-0.26	-1.17	-1.25	-0.63	-1.35	-1.34	-0.38	-0.97	-1.51	Lower
CaO19.13117	Ammonium transporter	MEP2	0	-1.27	-1.9	-1.01	-2.65	-2.74	-1.48	-2.5	-2.93	-1.49	-2.43	-2.91	Lower
CaO19.8015	Uncharacterized protein	GCV2	0	-0.26	-1.26	-1.35	-1.66	-2	-1.69	-1.87	-2.12	-1.81	-1.96	-2.12	Lower
CaO19.5760	Induced during hyphae development protein 1 (GPI-anchored protein 36)	IHD1	0	-1.18	-2.53	-2.13	-3.31	-3.52	-2.34	-3.52	-3.33	-1.91	-3.78	-3.47	Lower
CaO19.8272	S-adenosylmethionine synthase (EC 2.5.1.6)	SAM2	0	0.03	-0.26	-0.27	-1.11	-1.65	-1.33	-2.27	-2.05	-1.54	-2.36	-2.16	Lower
CaO19.6993	Potential general amino acid permease	GAP2	0	-0.59	-1.24	-1.35	-2.07	-2.2	-1.83	-2.35	-2.47	-1.92	-2.04	-2.48	Lower
CaO19.4873	Uncharacterized protein	orf19.4873	0	-0.75	-0.99	0.2	-1.92	-1.94	-0.29	-1.57	-2.08	-0.63	-1.59	-2.25	Lower
CaO19.4526	Uncharacterized protein	HSP30	0	0.35	0.11	0.67	-0.85	-1.77	-0.77	-2.28	-2.47	-0.83	-1.81	-2.49	Lower
CaO19.12168	Uncharacterized protein	PTC8	0	-0.65	-0.55	-0.29	-0.85	-1.34	-1.23	-1.38	-1.42	-1.13	-1.29	-1.26	Lower
CaO19.2685	Predicted GPI-anchored protein 54	PGA54	0	-0.43	-1.33	-0.52	-1.13	-2.79	-1.73	-2.04	-2.48	-1.8	-2.3	-2.42	Lower
CaO19.5960	Non-classical export protein 102	NCE102	0	-0.07	-0.2	-0.23	-0.81	-1.11	-0.81	-1.31	-1.42	-0.78	-1.31	-1.41	Lower
CaO19.9548	Uncharacterized protein	CHA1	0	-0.27	-0.47	-0.96	-2.16	-1.87	-1.23	-2.15	-2.48	-1.42	-2.14	-2.25	Lower
CaO19.4212	Potential multicopper ferro-O2-oxidoreductase	FET99	0	-0.45	-1.73	0.25	-0.48	-1.09	0.08	-0.34	-1.03	0.12	-0.56	-0.95	Lower
CaO19.10341	Repressor of filamentous growth 1	RFG1	0	-0.32	-0.11	0.03	-0.44	-1.09	-0.84	-1.08	-1.46	-1.1	-1.15	-1.44	Lower
CaO19.3419	Uncharacterized protein	MAE1	0	-0.94	-0.39	0.42	-1.15	-1.4	-0.21	-1.54	-1.15	-0.1	-1.55	-1.24	Lower
CaO19.12482	Uncharacterized protein	MYO2	0	-0.13	-0.72	-0.49	-0.93	-1.39	-1.19	-1.57	-1.48	-1.29	-1.67	-1.35	Lower
CaO19.12123	Uncharacterized protein	orf19.4653	0	-1.95	-2.06	0.22	-3.89	-2.94	-0.25	-3.76	-2.96	-0.78	-3.44	-2.75	Lower
CaO19.7114	Cell wall protein 1 (Surface antigen protein 1) (Wall protein 1)	CSA1	0	-0.77	-3.45	-1.95	-2.61	-3.79	-2.63	-3.32	-4.28	-2.93	-3.98	-4.18	Lower
CaO19.6919	Uncharacterized protein	orf19.6919	0	0.12	-0.41	-1.27	-1.53	-1.13	-1.21	-1.38	-1.38	-1.43	-1.53	-1.28	Lower
CaO19.8979	Cell wall adhesin EAP1 (Enhanced adherence to polystyrene protein 1) (GPI-anchored protein 47)	EAP1	0	-0.5	-0.99	-0.34	-1.09	-1.54	-0.66	-1.03	-1.53	-0.72	-1.27	-1.57	Lower
CaO19.8403	Potential urea active transport protein	DUR31	0	-1.15	-1.59	-0.78	-1.95	-2.24	-0.85	-1.63	-2.23	-1.11	-1.77	-2.41	Lower
CaO19.10351	Predicted GPI-anchored protein 34	PGA34	0	-0.57	-1.17	-0.99	-2.21	-2.27	-1.52	-3.28	-2.83	-1.87	-2.88	-2.79	Lower
CaO19.9097	Uncharacterized protein	CaO19.9097	0	-0.32	-0.57	-0.68	-1.05	-1.24	-0.73	-1.24	-1.54	-0.79	-1.26	-1.42	Lower
CaO19.12248	Uncharacterized protein	CRP1	0	-0.12	-2.65	-2.73	-1.38	-3.45	-3	-1.69	-3.82	-3.05	-1.74	-3.56	Lower
CaO19.9900	Likely C1-tetrahydrofolate synthase	MIS11	0	-0.23	-0.86	-0.49	-0.86	-1.34	-0.87	-1.07	-1.38	-0.94	-1.21	-1.4	Lower
CaO19.8979	Cell wall adhesin EAP1 (Enhanced adherence to polystyrene protein 1) (GPI-anchored protein 47)	EAP1	0	-0.5	-0.99	-0.34	-1.09	-1.54	-0.66	-1.03	-1.53	-0.72	-1.27	-1.57	Lower
CaO19.8979	Cell wall adhesin EAP1 (Enhanced adherence to polystyrene protein 1) (GPI-anchored protein 47)	EAP1	0	-0.5	-0.99	-0.34	-1.09	-1.54	-0.66	-1.03	-1.53	-0.72	-1.27	-1.57	Lower
CaO19.1510	Uncharacterized protein	CaO19.1510	0	-0.53	-0.97	-1.18	-1.55	-1.43	-1.36	-1.71	-1.54	-1.48	-1.79	-1.56	Lower
CaO19.8948	Uncharacterized protein	CaO19.8948	0	-0.07	0.25	-0.58	-1.25	-1.15	-0.89	-1.68	-2.11	-1.24	-1.81	-2.03	Lower
CaO19.2292	Potential oligopeptide transporter	OPT231	0	-0.77	-1.13	-2.06	-2.4	-2.15	-2.24	-2.42	-2.84	-2.48	-2.49	-2.76	Lower
CaO19.4145	Potential fungal zinc cluster transcription factor	ZCF20	0	-0.56	-1.29	-0.86	-1.34	-1.73	-1.33	-1.64	-1.78	-1.36	-1.68	-1.88	Lower
CaO19.10440	Potential transmembrane protein	CaO19.10440	0	-0.77	-0.77	-0.36	-0.95	-1.23	-0.58	-1.29	-1.24	-0.51	-1.23	-1.39	Lower
CaO19.5917	Transcriptional regulator STP3	STP3	0	-0.26	-0.55	-1.03	-1.55	-1.21	-1.3	-1.64	-1.65	-1.34	-1.73	-1.55	Lower
CaO19.9207	Potential taurine catabolic dioxygenase Tcd3	TCD3	0	-0.32	-0.02	-1.03	-1.57	-1.19	-1.77	-1.64	-2.1	-1.69	-1.01	-1.88	Lower
CaO19.10015	Uncharacterized protein	orf19.2478	0	-0.02	-1.36	-0.33	-0.92	-0.94	-0.39	-1.14	-0.81	-0.49	-1.4	-0.91	Lower
CaO19.1307	Uncharacterized protein	CaO19.1307	0	-0.25	-0.71	-0.54	-0.85	-1.15	-0.57	-0.89	-1.12	-0.62	-0.56	-1.1	Lower
CaO19.8098	White-opaque regulator 3	WOR3	0	-0.35	-0.97	-0.99	-1.24	-1.75	-1.21	-1.46	-2.25	-1.25	-1.38	-2.36	Lower
CaO19.4356	Potential sugar transporter	HGT3	0	0.04	-0.51	0.02	-0.17	-1.35	-1.15	-1.21	-1.39	-1.05	-0.97	-1.86	Lower
CaO19.4212	Potential multicopper ferro-O2-oxidoreductase	FET99	0	-0.45	-1.73	0.25	-0.48	-1.09	0.08	-0.34	-1.03	0.12	-0.56	-0.95	Lower
CaO19.10118	Potential choline and nitrogen mustard permease	HNM3	0	-0.11	-2.56	-4.33	-4.19	-5.03	-5.56	-6.32	-6.53	-6.32	-6.91	-7.32	Lower
CaO19.10124	Uncharacterized protein	BIO2	0	-0.17	-0.9	-2.21	-1.7	-1.71	-2.39	-2.22	-2.32	-2.7	-2.43	-2.38	Lower
CaO19.34	Potential glycerophosphoinositol permease	GIT1	0	-0.48	0.49	-1.72	-1.82	-1.24	-2.22	-2.78	-2.69	-2.61	-2.75	-2.75	Lower
CaO19.9997	Uncharacterized protein	orf19.2460	0	-1.37	0.34	0.4	-1.39	-1.23	0.45	-2.33	-2.7	0.82	-2.71	-2.47	Lower
CaO19.11376	Chitinase 2 (EC 3.2.1.14)	CHT2	0	-0.77	-0.89	-1.27	-1.87	-1.67	-1.94	-2.99	-2.33	-2.23	-2.74	-2.3	Lower
CaO19.6834	Uncharacterized protein	CaO19.6834	0	-0.58	-2.17	-1.61	-0.87	-1.06	-0.24	-1.21	-1.35	-0.61	-1.7	-1.57	Lower
CaO19.10465	Uncharacterized protein	SNO1	0	-0.42	-0.79	-0.67	-1.04	-1.16	-0.55	-1.12	-1.3	-0.66	-1.22	-1.17	Lower
CaO19.9933	Uncharacterized protein	VHT1	0	-0.75	-2.17	-3.69	-3.31	-3.77	-4.43	-4.54	-5.38	-5.2	-5.41	-5.14	Lower
CaO19.6985	Potential retrotransposon transcriptional activator	TEA1	0	-0.12	-0.57	-1.11	-0.86	-1.06	-1.27	-1.26	-1.48	-1.4	-1.36	-1.36	Lower
CaO19.7489	Uncharacterized protein	LRG1	0	-0.24	-0.73	-0.53	-0.9	-1.07	-0.76	-1.15	-1.23	-0.84	-1.21	-1.15	Lower
CaO19.4749	Uncharacterized protein	orf19.4749	0	-0.46	-0.85	-0.53	-1.1	-1.18	-0.6	-1.22	-1.34	-0.36	-1.27	-1.32	Lower
CaO19.5094	Uncharacterized protein	BUL1	0	-0.45	-0.74	-0.44	-1.36	-1.16	-0.54	-1.2	-1.48	-0.61	-1.32	-1.34	Lower
CaO19.4274	Uncharacterized protein	PUT1	0	-0.39	-0.94	-0.7	-1.4	-1.29	-1.16	-1.2	-1.44	-1.42	-1.32	-1.5	Lower
CaO19.3486	Uncharacterized protein	CaO19.3486	0	-0.37	-0.01	-0.82	-1.15	-1.08	-1.01	-1.78	-1.93	-1.22	-1.46	-1.18	Lower
CaO19.8402	Likely multifunctional urea amidolyase	DUR1,2	0	-0.71	-0.92	-0.07	-1.2	-1.28	-0.72	-0.88	-1.51	-1.04	-1.37	-1.39	Lower
CaO19.8551	Potential acid sphingomyelin phosphodiesterase	ASM2	0	0.04	-0.46	-1.45	-1.4	-1.81	-2.09	-3.42	-3.31	-3.06	-3.02	-2.88	Lower
CaO19.2003	Potential choline and nitrogen mustard permease	HNM1	0	-0.57	-1.22	-0.8	-1.36	-1.56	-0.96	-1.49	-1.77	-1.05	-1.71	-1.79	Lower
CaO19.6003	Uncharacterized protein	orf19.6003	0	-0.42	-0.92	-1.03	-1.65	-1.44	-1.17	-1.78	-1.86	-1.28	-1.58	-1.94	Lower
CaO19.8946	Uncharacterized protein	orf19.1366	0	-0.44	-0.46	-0.75	-1.29	-1.29	-1.04	-2.36	-2.18	-0.58	-1.7	-1.72	Lower
CaO19.2991	Potential ion transporter	HOL1	0	-0.55	-0.8	-1.22	-2.23	-2.14	-1.88	-3.09	-3.32	-2.62	-3.22	-3.69	Lower
CaO19.5169	Probable amidase	AMD22	0	-0.3	-0.14	-0.87	-1.13	-1.01	-1.3	-1.47	-1.9	-1.45	-1.25	-1.94	Lower
CaO19.12400	Opaque phase-specific protein Ops4	OP4	0	-1.2	0.86	0.27	-1.35	-0.85	-0.08	-2.7	-2.89	0.33	-1.9	-2.45	Lower
CaO19.11220	Uncharacterized protein	CaO19.11220	0	-1.08	-2.37	-1.44	-0.4	-1.61	-1.79	-2.31	-0.84	-0.71	-0.71	-0.79	Lower
CaO19.13627	Likely high affinity potassium transporter	HAK1	0	-0.45	-0.11	-1.18	-1.66	-1.04	-1.44	-1.24	-2.09	-1.85	-2.25	-1.98	Lower
CaO19.10252	Potential high-affinity sulfate transporter	SUL2	0	-0.56	-0.29	-0.62	-1.8	-1.44	-1.15	-2.81	-2.71	-1.6	-2.8	-2.7	Lower
CaO19.10121	Uncharacterized protein	BIO4	0	-0.11	-1.12	-2.62	-1.88	-2.48	-3.3	-3.43	-3.98	-4.24	-3.86	-4.16	Lower
CaO19.3261	Possible transmembrane sensor/transporter	ATO9	0	-0.92	-0.42	-0.37	-0.55	-1.05	-0.02	-1.28	-1.59	-0.32	-1.7	-1.82	Lower
CaO19.13997	Potential GTP/GDP exchange factor for ARF	orf19.6705	0	-0.36	-0.91	-0.53	-0.98	-1.21	-0.83	-0.99	-1.42	-0.94	-1.28	-1.31	Lower
CaO19.5805	Uncharacterized protein	DLD1	0	-0.52	-0.47	-0.55	-1.37	-0.99	-0.77	-1.3	-1.61	-0.86	-1.4	-1.4	Lower
CaO19.7434	Potential glycoprotein glucosyltransferase	GLG2	0	-0.74	-1.14	-0.46	-1.27	-1.53	-0.95	-1.77	-1.78	-1.11	-1.62	-1.96	Lower
CaO19.4972	Potential zinc finger protein	CaO19.4972	0	-0.11	0.07	-1.43	-2.21	-1.56	-2.41	-3.15	-3.74	-3.24	-3.17	-3.46	Lower
CaO19.8557	Potential cell wall beta-glucan synthase	KRE62	0	-0.49	-0.55	-1.22	-1.3	-1.2	-1.91	-0.61	-1.72	-0.94	-1	-1.18	Lower
CaO19.7219	Uncharacterized protein	FTR1	0	-0.33	-1.25	-0.63	-1.14	-1.79	-1.26	-1.77	-2.46	-1.49	-1.95	-2.31	Lower
CaO19.2282	Uncharacterized protein	HQD1	0	-0.36	-0.61	-0.59	-1.38	-1.03	-0.65	-0.55	-1.42	-0.71	-1.02	-1.13	Lower
CaO19.10122	Uncharacterized protein	BIO31	0	0.03	-1.04	-2.98	-2	-2.55	-3.74	-3.88	-4.26	-4.83	-4.23	-4.64	Lower
CaO19.12174	Uncharacterized protein	CaO19.12174	0	-0.11	-0.9	-0.78	-1.37	-1.27	-1.03	-2.42	-1.54	-0.51	-1.76	-1.67	Lower
CaO19.6376	Uncharacterized protein	PTC5	0	-0.47	-0.75	0.14	-0.78	-1.23	-0.23	-0.98	-1.04	-0.25	-1.04	-1.12	Lower
CaO19.7959	Histone H2A.Z	HTZ1	0	-0.26	-0.81	-0.81	-1.1	-1.07	-0.98	-1.53	-1.17	-0.98	-1.44	-1.12	Lower
CaO19.7585	Inositol-3-phosphate synthase (MIP synthase) (EC 5.5.1.4) (Myo-inositol 1-phosphate synthase) (IPS) (MI-1-P synthase)	INO1	0	-1.35	-1.2	-1.64	-2.65	-1.7	-2.04	-3.18	-2.33	-2.48	-3.81	-2.03	Lower
CaO19.9896	Aspartate transcarbamylase	URA2	0	0.01	-0.91	-0.47	-0.58	-1.2	-0.88	-1.31	-1.18	-1	-1.37	-1.22	Lower
CaO19.7077	Likely ferric reductase	FRE7	0	-0.05	0.35	0.2	-0.82	-0.7	-0.43	-2.47	-2.24	-0.64	-1.81	-1.86	Lower
CaO19.9891	Agglutinin-like protein 10 (Adhesin 10) (Agglutinin ALS3-like protein ALS10)	ALS10	0	-0.44	-1.12	-0.8	-1.05	-1.38	-1.23	-0.99	-1.56	-1.14	-1.18	-1.49	Lower
CaO19.11013	Potential actinin-type actin binding protein	ABP2	0	-0.14	-0.18	-0.7	-1.65	-1.04	-1.15	-1.96	-2.3	-1.16	-1.74	-1.78	Lower
CaO19.8945	Potential monooxygenase	SOX1	0	0.15	0.68	-0.79	-0.67	-0.62	-1.7	-1.69	-2.49	-2.31	-1.48	-2.4	Lower
CaO19.8810	Possible transmembrane sensor/transporter	FRP3	0	-0.34	-0.04	-1.24	-1.76	-0.82	-1.41	-1.84	-1.57	-1.56	-1.98	-1.99	Lower
CaO19.7586	Chitinase 3 (EC 3.2.1.14)	CHT3	0	-0.04	0.05	-0.71	-1.19	-0.71	-1.21	-1.6	-1.88	-1.59	-1.84	-1.72	Lower
CaO19.1855	Potential transporter	SEO11	0	-0.43	-0.66	-1.09	-1.67	-1.4	-1.51	-2.55	-2.53	-2.14	-2.55	-2.36	Lower
CaO19.11413	Potential mitochondrial succinate-fumarate transporter	SFC1	0	-0.58	-0.7	-0.47	-1.05	-1.17	-0.56	-1.55	-1.57	-0.76	-1.45	-1.84	Lower
CaO19.6920	Uncharacterized protein	orf19.6920	0	0.01	-0.16	-0.99	-1.68	-0.84	-0.95	-1.47	-1.9	-1.06	-1.84	-1.64	Lower
CaO19.689	Lysophospholipase 1 (EC 3.1.1.5) (CaPLB1) (Phospholipase B 1)	PLB1	0	-0.24	0.03	-3.36	-2.92	-1.62	-3.77	-4.47	-4.24	-5.01	-4.44	-4.03	Lower
CaO19.8319	Potential transporter	SEO1	0	-0.43	-0.77	-1.23	-1.96	-1.75	-1.78	-3.15	-3.29	-2.28	-3.13	-3.21	Lower
CaO19.13079	Ferric reductase-like protein	FRP1	0	-0.21	-2.38	-1.42	-1.62	-2.8	-1.78	-2.06	-3.43	-2.08	-2.61	-3.28	Lower
CaO19.4646	Uncharacterized protein	UEC1	0	-0.14	-0.66	-0.48	-1.06	-1.37	-0.56	-1.44	-1	-0.54	-1.28	-1.49	Lower
CaO19.12072	Malate dehydrogenase (EC 1.1.1.37)	MDH1-1	0	-0.41	-0.99	-0.4	-0.88	-1.23	-0.43	-0.85	-1.46	-0.44	-1.05	-1.43	Lower
CaO19.8950	Uncharacterized protein	orf19.1370	0	-0.3	0.73	0.89	-1.27	-0.59	0.18	-2.17	-2.83	0.8	-2.45	-2.09	Lower
CaO19.7114	Cell wall protein 1 (Surface antigen protein 1) (Wall protein 1)	CSA1	0	-0.77	-3.45	-1.95	-2.61	-3.79	-2.63	-3.32	-4.28	-2.93	-3.98	-4.18	Lower
CaO19.5307	Potential lactate/pyruvate transporter	JEN2	0	-0.78	0.11	-0.44	-1.14	-1.19	-0.32	-2.75	-3.38	-0.53	-2.11	-2.42	Lower
CaO19.11378	Uncharacterized protein	orf19.3897	0	-1.41	-2.65	-1.51	-1.15	-0.74	-2.03	-1.81	-1.94	-0.12	-0.94	-0.96	Lower
CaO19.3749	Potential oligopeptide transporter	OPT3	0	-0.31	-0.14	-1.4	-1.69	-1.1	-2.29	-2.33	-2.75	-2.57	-2.34	-2.57	Lower
CaO19.1847	Uncharacterized protein	ARO10	0	0.2	-0.51	-0.83	-0.7	-1.01	-1.23	-0.72	-1.85	-1.13	-1.05	-1.58	Lower
CaO19.7364	Uncharacterized protein	orf19.7364	0	-0.13	-0.64	-1.53	-2.23	-2.17	-2.45	-3.68	-4.91	-3.09	-3.08	-4.53	Lower
CaO19.6073	Heme oxygenase	HMX1	0	-0.51	-1.26	-0.68	-0.38	-1.67	-0.81	-0.8	-1.96	-0.89	-0.86	-1.6	Lower
CaO19.8317	Uncharacterized protein	CaO19.698	0	-0.28	-0.76	-0.71	-1.01	-1.01	-0.73	-1.19	-1.31	-0.83	-1.12	-1.31	Lower
CaO19.11382	Potential monooxygenase	SOX2	0	-0.11	-0.26	-0.91	-1.12	-0.83	-1.19	-1.56	-1.72	-1.35	-1.36	-1.86	Lower
CaO19.7002	Uncharacterized protein	orf19.7002	0	-2.81	-0.64	-1.17	-1.2	-2.79	-2.54	-2.84	-2.46	-1.27	-2.96	-1.38	Lower
CaO19.3222	Potential sulfate transporter	CaO19.10733	0	-0.46	-0.88	-0.51	-0.77	-1.13	-0.51	-0.71	-1.17	-0.45	-0.73	-1.11	Lower
CaO19.3934	Arginase (EC 3.5.3.1)	CAR1	0	-0.54	-1.26	-0.6	-1.34	-1.59	-0.86	-1.53	-1.63	-0.83	-1.45	-1.93	Lower
CaO19.7988	Potential taurine catabolic dioxygenase	TCD4	0	0.15	1.01	-1.29	-0.99	-0.37	-2.1	-2.32	-3.08	-2.5	-1.59	-2.72	Lower
CaO19.12247	Uncharacterized protein	CaO19.12247	0	-0.13	-1.46	-1.62	-1.25	-1.73	-2.33	-2.01	-2.07	-2.33	-2.02	-1.88	Lower
