# Supplementary material for: Use of Haploid Model of Candida albicans to Uncover Mechanism of Action of a Novel Antifungal Agent
Source: Front Cell Infect Microbiol. 2018 Jun 8;8:164. doi: 10.3389/fcimb.2018.00164 (PMC6002804; doi:10.3389/fcimb.2018.00164)
Supplement: Supplementary file 3 [file Table_3.XLSX]

## Sheet: Sheet1
Table S3: List of Candida albicans strains used in this study
.
Strain	Genotype	Source
SC5314	Wild type diploid	--
GZY803	MTLa his4 ura3Δ::HIS4	(1)
dnm1∆	MTLα his4 ura3Δ::HIS4 dnm1Δ::UFP	This study
S3	SM21 resistant mutated strain generated from GZY803	This study
S5	SM21 resistant mutated strain generated from GZY803	This study
S6	SM21 resistant mutated strain generated from GZY803	This study
References:
(1) Hickman MA, Zeng G, Forche A, Hirakawa MP, Abbey D, Harrison BD, Wang YM, Su CH, Bennett RJ, Wang Y, Berman J: The 'obligate diploid' Candida albicans forms mating-competent haploids. Nature 2013, 494:55-59.
