# Supplementary material for: Use of Haploid Model of Candida albicans to Uncover Mechanism of Action of a Novel Antifungal Agent
Source: Front Cell Infect Microbiol. 2018 Jun 8;8:164. doi: 10.3389/fcimb.2018.00164 (PMC6002804; doi:10.3389/fcimb.2018.00164)
Supplement: Supplementary file 4 [file Table_4.XLSX]

## Sheet: Sheet1
Table S4. List of plasmids used in this study
Construct	Description
CIP10U	Candida albicans integration vector with URA3 as the selection marker; generated by replacing the RP10 gene in the vector CIp10 with 700 bp GAL1 untranslated region (UTR) at ClaI and PstI sites.
